# Supplementary material for: Competition and fixation of cohorts of adaptive mutations under Fisher geometrical model
Source: PeerJ. 2016 Aug 2;4:e2256. doi: 10.7717/peerj.2256 (PMC4975028; doi:10.7717/peerj.2256)
Supplement: File S1 — Code used for producing Fig. 1 (and Figs. S1 and and S7A). [file peerj-04-2256-s008.cp]

// to compile: g++ SuppFile1_CodeFGMPleio-runLongTerm.cp -o name -lgsl -lgslcblas
// Requires GSL libraries in order to compile properly (http://www.gnu.org/software/gsl/)


// FGM with partial pleiotropy. Program stores all fitness classes at times t=(t==1)||(t==100)||(t==500)||(t==1000)||(t==2000)||(t%tsample==0)
// Used to study fitness waves
// Runs like this
// /name N      f_init ntraits ktraits Unon  tmax  tsample tstart N_simulations random_seed  popvar  mutation_track_interval
//./name 10000  0.5    96       3      0.001 30000 500     1      100           623934       0.0003  50000


// Output:
// Dynamics-N%d-Unon%g-ntraits%d-mtraits%d-tmax%d-var%g-f%g-run%d.dat: stores fitness and mutations dynamics over time
// listrozefitmutfinal.dat: stores final fitness and mutations at the end of each simulation
// finalFGMmeans.dat: stores the final FGM mean, calculated using the last 500 generations (useful for long simulations)


//list of libraries (headers) used in this project
#include <math.h>
#include <stdlib.h>
#include <string.h>
#include <stdio.h>
#include <iostream>
#include <stdio.h>
#include <time.h>
#include <gsl/gsl_rng.h>
#include <gsl/gsl_randist.h>

//pi is defined here to be used in the aleatory gaussian function
#define PI 3.1415927
#define strings 5

using namespace std;

#define memsize1 200
#define memsize3 1000

//these variables are for the routine ran2() <<< No need to check this, it's a routine to produce an aleatory gaussian
#define IM1 2147483563
#define IM2 2147483399
#define AM (1.0/IM1)
#define IMM1 (IM1-1)
#define IA1 40014
#define IA2 40692
#define IQ1 53668
#define IQ2 52774
#define IR1 12211
#define IR2 3791
#define NTAB 32
#define NDIV (1+IMM1/NTAB)
#define EPS 1.2e-7
#define RNMX (1.0-EPS)

long idum;
gsl_rng *gerador;

struct populacao{

    double *fitclass_NONMUT;                        //fitness of classes in NONMUT
    int *N_NONMUT;                                  //size of subpopulations in NONMUT
    int N;                                          //total population
    int nclasses_NONMUT;                            //number of subpopulations NONMUT
    double Unon;                                    //mutation rate of non-mutators
    int *nmut_NONMUT;                               //number of mutations of NONMUT subpop
    double **x_NONMUT;                              //value of trait x in NONMUT
    double x_optimum[memsize1];                          //optimum value of trait x
    double f_init;                                  //initial fitness of popul
    int ntraits;                                    //number of traits
    double var;                                     //variance of mutations
    int ktraits;                                      //number of traits affected by a mutation
    int tprint;

  int **label_NONMUT;
  int *nfix_simult;
  int contlabel;
  int fix_inst;
  int fix_inst_ant;
  int fix_simult;
  int *sum_nfix_simult;
  int *terms_nfix_simult;
};

void fitnessinit(struct populacao *popul);
void reprod1(struct populacao *popul, int tstart, int t);
void multiple(struct populacao *popul, int tstart, int t, int sim_repeat, double aver_fitness);
double ran2();                                          
double aleatgauss(double medfi, double var);
int* randomlist(int n_traits, int k_traits);

int i1=0;

int main(int ac, char **av)                            
{

  FILE *ptt1, *ptt2, *ptt3, *ptt4;
    
    populacao popul;
    

    int t, conf, i, j, classe, d,l,timew, t_sample;  
    
    int config, tmax,tsample, tstart, soma_NONMUT, mutsNONMUT, kvar, kset, matrixsize;

    double FitNONMUT,fitmaxNONMUT, NtotalPop,logFitNONMUT,meanfit,meanfitmax,meanmut,meanfitlog,meanfitmaxlog,logfitmaxNONMUT;
    
    double errorfit, errorfitmax, errormut, errorlogfit, errorlogmaxfit;
    
    double auxerrorfit, auxerrorfitmax, auxerrormut, auxerrorlogfit, auxerrorlogmaxfit;
    
    double meanfittot, meanmuttot ,meanfitmaxtot, meanfitlogtot,meanfitmaxlogtot;
    
    double fit[memsize3], fit2[memsize3], maxfit[memsize3], maxfit2[memsize3], avmuts[memsize3], avmuts2[memsize3],logfit[memsize3], logfit2[memsize3], logmaxfit[memsize3], logmaxfit2[memsize3];
    
    int vartestNres, minmut;
    
    double nminimoNONMUT, fitminposNONMUT, fitminimoNONMUT, fitclasse, fitmin, fitmax;
    
    char arq1[memsize1];
    
    char arq2[memsize1];
    
    char arq3[memsize1];

    char arq4[memsize1];


//Converting the input string into floats and integers
    popul.N = atoi (av[++j]);
    popul.f_init = atof (av[++j]);
    popul.ntraits = atoi (av[++j]);
    popul.ktraits = atoi(av[++j]);
    popul.Unon = atof (av[++j]);
    tmax = atoi (av[++j]);
    tsample = atoi (av[++j]);
    tstart = atoi(av[++j]);
    config = atoi (av[++j]);
    idum = atoi (av[++j]);
    popul.var = atof (av[++j]);
    t_sample = atoi (av[++j]);

//Outputs inputed parameters
    cout  << "#invocation: ";
        for (int i=0; i<ac; i++)
        {
            cout << av[i] << " ";
        }
    cout << endl;
    
    int memsize2 =popul.N+20000;

    
    srand(time(NULL));
    gerador=gsl_rng_alloc(gsl_rng_mt19937); // initializing random number
    popul.fitclass_NONMUT = new double[memsize2];   
    popul.N_NONMUT = new int[memsize2];             
    popul.nmut_NONMUT = new int[memsize2];
    popul.x_NONMUT = new double*[memsize2];        
    for( i=0; i<(memsize2); i++ )
        popul.x_NONMUT[i] = new double[popul.ntraits+2];


    popul.label_NONMUT = new int*[50000];
    for( i=0; i<(50000); i++ )
      popul.label_NONMUT[i] = new int[1000];

    popul.nfix_simult = new int[50000];
    popul.sum_nfix_simult =  new int[50000];
    popul.terms_nfix_simult =  new int[50000];

    for( i=0; i<5000; i++ )
      {
	popul.sum_nfix_simult[i] = 0;
	popul.terms_nfix_simult[i] = 0;
      }

    conf = 0;
    while( (++conf)<=config)
    {
      //   cout << "run #"<<conf<< "\n\n";

        fitnessinit(&popul);
 
        minmut = 0;
        fitclasse = 0;

        timew=0;
        t = 0;   //MAIN CYCLE
        
        meanfit =0;
        meanmut =0;
        meanfitmax =0;
        meanfitlog =0;
        meanfitmaxlog =0;
        mutsNONMUT=0;
        fitmaxNONMUT=0;
        FitNONMUT=0;
        logfitmaxNONMUT=0;
        
        fit[timew] = 0;
        fit2[timew] = 0;
        avmuts[timew] = 0;
        avmuts2[timew] = 0;
        maxfit[timew] = 0;
        maxfit2[timew] = 0;
        logfit[timew] = 0;
        logfit2[timew] = 0;
        logmaxfit[timew] += 0;
        logmaxfit2[timew] += 0;
        
        auxerrorfit =0;
        errorfit = 0;
        auxerrorfitmax =0;
        errorfitmax = 0;
        auxerrormut =0;
        errormut =0;
        auxerrorlogfit =0;
        errorlogfit =0;
        
        auxerrorlogmaxfit += (meanfitmaxlogtot-logmaxfit[t])*(meanfitmaxlogtot-logmaxfit[t]);
        errorlogmaxfit = sqrt(auxerrorlogmaxfit/timew)/(sqrt(timew));

        popul.fix_inst_ant = 0;
        popul.fix_simult = 0;
        
        while( (++t)<=tmax )
        {
            
            cout<<"Generation "<<t<<"\n";
            
            reprod1(&popul, tstart, t);

            fitminimoNONMUT=1;
            fitminposNONMUT=1;
            FitNONMUT = 0;                  // distance fitness x number of individuals, sum over all individuals in all NONMUT classes
            mutsNONMUT = 0;                 // number of mutations x number of individuals, sum over all individuals in all NONMUT classes
            NtotalPop = 0;                  // total number of individuals in the population (I use it as a debug to check if pop is not exploding)
            vartestNres = 0;                // same as popNONMUT
            nminimoNONMUT = 100000;         // minimum number of mutations in all NONMUT classes
            fitmaxNONMUT = 0;
            fitminimoNONMUT=1;
            fitminposNONMUT=1;
            logFitNONMUT=0;
            
            
            //Counting fitness and number of mutations
            for( classe=0; classe<popul.nclasses_NONMUT; classe++ )
            {
            
            //average fitness and muts
                FitNONMUT += popul.fitclass_NONMUT[classe]*popul.N_NONMUT[classe];
                mutsNONMUT += popul.nmut_NONMUT[classe]*popul.N_NONMUT[classe];
            }
            
            //Fitmax nonmut
            for( classe=0; classe<popul.nclasses_NONMUT; classe++ )
            {
                if (popul.fitclass_NONMUT[classe] > fitmaxNONMUT)
                {
                    fitmaxNONMUT = popul.fitclass_NONMUT[classe];
                    logfitmaxNONMUT = log(popul.fitclass_NONMUT[classe]);
                }
            }
     //       cout << "time: " <<t <<endl;

            
            double averagefit=0;
            double varianceaux=0;
            double variance=0;
            
            //Variance
            averagefit=FitNONMUT/popul.N;
            for( classe=0; classe<popul.nclasses_NONMUT; classe++ )
            {
                varianceaux += ((popul.fitclass_NONMUT[classe]-averagefit)*(popul.fitclass_NONMUT[classe]-averagefit))*popul.N_NONMUT[classe];
            }
            variance =varianceaux/popul.N;
            
            //fitminimo nonmut
            for( classe=0; classe<popul.nclasses_NONMUT; classe++ )
            {
                if (popul.fitclass_NONMUT[classe] < fitminimoNONMUT)
                {
                    fitminimoNONMUT = popul.fitclass_NONMUT[classe];
                }
            }
            
            //fitminimo pos nonmut
            for( classe=0; classe<popul.nclasses_NONMUT; classe++ )
            {
                if (popul.fitclass_NONMUT[classe]>=popul.f_init)
                {
                    if (popul.fitclass_NONMUT[classe] < fitminposNONMUT)
                    {
                        fitminposNONMUT = popul.fitclass_NONMUT[classe];
                    }
                }
            }

            //minimum number of mutations
            for( classe=0; classe<popul.nclasses_NONMUT; classe++ )
	      {
		if( popul.nmut_NONMUT[classe]<nminimoNONMUT)
		  nminimoNONMUT = popul.nmut_NONMUT[classe];
	      }
	    
            if (minmut != nminimoNONMUT)
	      {
                minmut = nminimoNONMUT;
	      }
	    

	    /************ Multiple Mutations Measurement *****************/

	    if( (t%t_sample)==0 )
	      {
              
              cout<<"Checking fix of multiple mutations...\n";
              
              //popul.tprint=0;
              multiple(&popul, tstart, t, conf, (double)FitNONMUT/popul.N);
              //if((popul.tprint>0)) cout << "t: " <<t << " nmin: " <<nminimoNONMUT <<" wbar: "<<((double)FitNONMUT/popul.N)<<endl;
              
	      }
    
            //Print fitness and number of mutations
			
			/*
			 if((t==50)||(t==100)||(t%tsample==0)){
				 cout << "t: " <<t << " nmin: " <<nminimoNONMUT <<" wbar: "<<((double)FitNONMUT/popul.N)<<endl;
				  }*/

            
            if((t==1)||(t==100)||(t==250)||(t==1000)||(t==2000)||(t%tsample==0))
            {
                //Dynamics of fitness and number of mutations
                sprintf(arq1,"Dynamics-N%d-Unon%g-ntraits%d-mtraits%d-tmax%d-var%g-f%g-run%d.dat",popul.N,popul.Unon,popul.ntraits,popul.ktraits,tmax,popul.var,popul.f_init,config);
                ptt1 = fopen(arq1,"a");
                fprintf(ptt1,"%d\t%d\t%g\t%g\t%g\t%g\t%g\t%g\t%g\n",conf,t,((double)FitNONMUT/popul.N),variance,fitmaxNONMUT,fitminimoNONMUT,fitminposNONMUT,((double)mutsNONMUT/popul.N),nminimoNONMUT);
                fclose(ptt1);
            }
            
            
            if(tmax-t<501)
            {
                meanfit += ((double)FitNONMUT/popul.N);
                meanmut += ((double)mutsNONMUT/popul.N);
                meanfitmax += fitmaxNONMUT;
                meanfitlog += log(((double)FitNONMUT/popul.N));
                meanfitmaxlog += logfitmaxNONMUT;
                
                fit[timew] = ((double)FitNONMUT/popul.N);
                fit2[timew] = ((double)FitNONMUT/popul.N)*((double)FitNONMUT/popul.N);

                
                avmuts[timew] = ((double)mutsNONMUT/popul.N);
                avmuts2[timew] = ((double)mutsNONMUT/popul.N)*((double)mutsNONMUT/popul.N);
    
                maxfit[timew] = fitmaxNONMUT;
                maxfit2[timew] = fitmaxNONMUT*fitmaxNONMUT;
                
                logfit[timew] = log(((double)FitNONMUT/popul.N));
                logfit2[timew] = log(((double)FitNONMUT/popul.N))*log(((double)FitNONMUT/popul.N));
                
                logmaxfit[timew] = logfitmaxNONMUT;
                logmaxfit2[timew] = logfitmaxNONMUT*logfitmaxNONMUT;
                
                timew++;
                
            }
            
            //Added Jorge - Quits if fixation was detected
            //if (popul.fix_simult==1) break;
            //End Added Jorge
            
            
        } //end of ciclo tempo
        
        meanfittot = meanfit/timew;
        meanmuttot = meanmut/timew;
        meanfitmaxtot =meanfitmax/timew;
        meanfitlogtot = meanfitlog/timew;
        meanfitmaxlogtot = meanfitmaxlog/timew;

        
        for (t=1; t<timew; t++)
        {
            auxerrorfit += (meanfittot-fit[t])*(meanfittot-fit[t]);
            errorfit = sqrt(auxerrorfit/timew)/(sqrt(timew));
            
            auxerrorfitmax += (meanfitmaxtot-maxfit[t])*(meanfitmaxtot-maxfit[t]);
            errorfitmax = sqrt(auxerrorfitmax/timew)/(sqrt(timew));
            
            auxerrormut += (meanmuttot-avmuts[t])*(meanmuttot-avmuts[t]);
            errormut = sqrt(auxerrormut/timew)/(sqrt(timew));
            
            auxerrorlogfit += (meanfitlogtot-logfit[t])*(meanfitlogtot-logfit[t]);
            errorlogfit = sqrt(auxerrorlogfit/timew)/(sqrt(timew));
            
            auxerrorlogmaxfit += (meanfitmaxlogtot-logmaxfit[t])*(meanfitmaxlogtot-logmaxfit[t]);
            errorlogmaxfit = sqrt(auxerrorlogmaxfit/timew)/(sqrt(timew));
        }
        
        sprintf(arq2,"listrozefitmutfinal.dat");
        ptt2 = fopen(arq2,"a");
        fprintf(ptt2,"%d\t%g\t%d\t%d\t%d\t%g\t%g\t%d\t%d\t%g\t%g\n",popul.N,popul.Unon,popul.ntraits,popul.ktraits,tmax,popul.var,popul.f_init,conf,t,((double)FitNONMUT/popul.N),((double)mutsNONMUT/popul.N));
        fclose(ptt2);
        
        sprintf(arq3,"finalFGMmeans.dat");
        ptt3 = fopen(arq3,"a");
        fprintf(ptt3,"%d\t%d\t%d\t%d\t%g\t%g\t%g\t%d\t%d\t%g\t%g\t%g\t%g\t%g\t%g\t%g\t%g\t%g\t%g\n",popul.N,popul.ntraits,popul.ktraits,tmax,popul.Unon,popul.var,popul.f_init,conf,t,meanfittot,meanfitmaxtot,meanmuttot,meanfitlogtot,meanfitmaxlogtot,errorfit,errorfitmax,errormut,errorlogfit,errorlogmaxfit);
        fclose(ptt3);
	

      //   cout << "out of here" << endl;
        
        
    }//end of ciclo config

    sprintf(arq4,"MULTIPLE-STAT-N%d-Unon%g-ntraits%d-mtraits%d-var%g-f%g.dat",popul.N,popul.Unon,popul.ntraits,popul.ktraits,popul.var,popul.f_init);
    ptt4 = fopen(arq4,"a");
    for( i=1; i<=50; i++ )
      if( popul.terms_nfix_simult[i]>0 )
	fprintf(ptt4,"%d     %g\n",i,((double)popul.sum_nfix_simult[i]/popul.terms_nfix_simult[i]));
    fclose(ptt4);

    
    
} // end of main


void fitnessinit(populacao *popul)
{
    int classe, j;
    double d;

    popul->fitclass_NONMUT[0] = popul->f_init;
    popul->N_NONMUT[0] = popul->N;
    popul->nclasses_NONMUT = 1;
    popul->nmut_NONMUT[0] = 0;   
    popul->contlabel= 0;
	     
    d = -log(popul->f_init);

    for( j=0; j<popul->ntraits; j++ )
    {
        popul->x_NONMUT[0][j] = sqrt(d/popul->ntraits); //Geometric distance to optimum
        popul->x_optimum[j] = 0;                        //Initial optimum

    }
}


void reprod1(populacao *popul, int tstart, int t)
{
    
    unsigned int *n;
    double *p;

    
    int i,j, classe, newclass, cont_zero, indclass, k; //iterators
    
    int *aux_NONMUT,soma_NONMUT, n_traits, k_traits, *arr, *randarr;

    double r, Fittot, distance;
    
    aux_NONMUT = new int[800000];
    p = new double[8000000];
    n_traits=popul->ntraits;
    k_traits=popul->ktraits;
    
    arr = new int[300];
    randarr = new int[300];
    n = new unsigned int[800000];
	
    if (t<tstart)
        cout << "time before selection: " <<tstart-t <<endl;


    
    // Determine class fitness
	for( classe=0; classe<popul->nclasses_NONMUT; classe++ )
    {
//        if (t<tstart) {
//            distance = 0;
//            for( k = 0; k<popul->ntraits; k++ )
//                distance += 0.25;
//            popul->fitclass_NONMUT[classe] = exp(-distance);
//        }
//        else
//        {
            distance = 0;
            for( k = 0; k<popul->ntraits; k++ )
			distance += (popul->x_NONMUT[classe][k]-popul->x_optimum[k])*(popul->x_NONMUT[classe][k]-popul->x_optimum[k]);
            popul->fitclass_NONMUT[classe] = exp(-distance);
//        }
        
    }
    
    //Total Fitness
    Fittot = 0;
    
    for( classe=0; classe<popul->nclasses_NONMUT; classe++ )
        Fittot += popul->fitclass_NONMUT[classe]*popul->N_NONMUT[classe];
    
    
    
    //class relative fitness
    for( classe=0; classe<popul->nclasses_NONMUT; classe++ )
        p[classe] = popul->fitclass_NONMUT[classe]*popul->N_NONMUT[classe]/Fittot;
    
    //SELECTION and SEEDING
    gsl_ran_multinomial(gerador,popul->nclasses_NONMUT,popul->N,p,n);
    
    for( classe=0; classe<popul->nclasses_NONMUT; classe++ )
        popul->N_NONMUT[classe] = n[classe];
    
    //NON_MUTATORS: mut and update classes
    for( classe=0; classe<popul->nclasses_NONMUT; classe++ )
        aux_NONMUT[classe] = gsl_ran_binomial(gerador,popul->Unon,popul->N_NONMUT[classe]);
    
    for( classe=0; classe<popul->nclasses_NONMUT; classe++ )
        popul->N_NONMUT[classe] -= aux_NONMUT[classe];
    
 
    
    for (i = 0; i < n_traits; i++)
      {
        arr[i] = i;
      }
    gsl_ran_choose(gerador, randarr, k_traits, arr, n_traits, sizeof(int));  // with no replacement

   soma_NONMUT = 0;
    for( classe=0; classe<popul->nclasses_NONMUT; classe++ )
      {
	
        for( indclass=0; indclass<aux_NONMUT[classe]; indclass++ )
	  {
	    
            newclass = popul->nclasses_NONMUT + soma_NONMUT;
            popul->N_NONMUT[newclass] = 1;
	    for( i=0; i< n_traits; i++)
	      {
                for(j=0; j < k_traits; j++)
		  {
                    if(i == randarr[j])
		      {
                        popul->x_NONMUT[newclass][i] = popul->x_NONMUT[classe][i] + aleatgauss(0,popul->var);
                        break;
		      }
                    else
		      {
                        popul->x_NONMUT[newclass][i] = popul->x_NONMUT[classe][i];
		      }
		  }
	      }
                        
            //Distance to optimum of new classes
            
	    distance = 0;
            for( j=0; j<popul->ntraits; j++ )
	      distance += (popul->x_NONMUT[newclass][j]-popul->x_optimum[j])*(popul->x_NONMUT[newclass][j]-popul->x_optimum[j]);
            
            popul->fitclass_NONMUT[newclass] = exp(-distance);
        
          
          
            // number of mutations
	    
	    for( k=1; k<=popul->nmut_NONMUT[classe]; k++ )
	      popul->label_NONMUT[newclass][k] = popul->label_NONMUT[classe][k];
	    
            popul->nmut_NONMUT[newclass] = popul->nmut_NONMUT[classe] + 1;
	    
	    popul->contlabel++;
	    popul->label_NONMUT[newclass][popul->nmut_NONMUT[newclass]] = popul->contlabel;
	    soma_NONMUT++;
	  }
        
      }
    
    //Update number of classes NONMUT in the population
    popul->nclasses_NONMUT += soma_NONMUT;
    
    cont_zero = 0;
    for( classe=0; classe<popul->nclasses_NONMUT; classe++ )
      {
	if( popul->N_NONMUT[classe]==0 )
	  cont_zero++;
        else
	  {
            popul->N_NONMUT[classe-cont_zero] = popul->N_NONMUT[classe];
            popul->fitclass_NONMUT[classe-cont_zero] = popul->fitclass_NONMUT[classe];
            popul->nmut_NONMUT[classe-cont_zero] = popul->nmut_NONMUT[classe];
            for( k=0; k<popul->ntraits; k++ )
	      popul->x_NONMUT[classe-cont_zero][k] = popul->x_NONMUT[classe][k];

	    for( k=1; k<=popul->nmut_NONMUT[classe]; k++ )
	      popul->label_NONMUT[classe-cont_zero][k] = popul->label_NONMUT[classe][k];
	    
	  }
      }
    
    popul->nclasses_NONMUT -= cont_zero;
    
    delete[] aux_NONMUT;
    delete[] randarr;
    delete[] arr;
    delete[] n;
    delete[] p;
    
}


double ran2()
{
    
    int j;
    long l;
    static long idum2=123456789;
    static long iy=0;
    static long iv[NTAB];
    float temp;
    
    //	 cout << idum << endl;
    if (idum <= 0) {
        if (-(idum) < 1) idum=1;
        else idum = -(idum);
        idum2=(idum);
        for (j=NTAB+7; j>=0; j--) {
            l=(idum)/IQ1;
            idum=IA1*(idum-l*IQ1)-l*IR1;
            if (idum < 0) idum += IM1;
            if (j < NTAB) iv[j] = idum;
            
        }
        iy=iv[0];// cout << idum<< endl;
    }
    l=(idum)/IQ1;
    idum=IA1*(idum-l*IQ1)-l*IR1;
    if (idum < 0) idum += IM1;
    l=idum2/IQ2;
    idum2=IA2*(idum2-l*IQ2)-l*IR2;
    if (idum2 < 0) idum2 += IM2;
    j=iy/NDIV;
    iy=iv[j]-idum2;
    iv[j]=idum;
    if (iy < 1) iy += IMM1;
    if ((temp=AM*iy) > RNMX) return RNMX;
    else return temp;
}
double aleatgauss(double medfi, double var)
{

  double x1, x2, y, y1, y2;

  medfi = 0;

  x1 = ran2();
  x2 = ran2();

  y1 = sqrt(-2*log(x1)*var)*cos(2*PI*x2) + medfi;
  y2 = sqrt(-2*log(x1)*var)*sin(2*PI*x2) + medfi;


  if( i1==0 )
    {
      y = y1;
      i1 = 1;
    }
  else
    {
      y = y2;
      i1 = 0;
    }

  return(y);

}


void multiple(populacao *popul, int tstart, int t, int sim_repeat, double aver_fitness)
{
  FILE *ptt1;

  int k, contlab1, verif, d, classe;

  char arq1[memsize1];
  
  popul->fix_inst = 0;
  for( k=1; k<=popul->contlabel; k++ )
    {
      contlab1 = 0;
      for( classe=0; classe<popul->nclasses_NONMUT; classe++ )
	{
	  verif = 0;
	  for( d=1; d<=popul->nmut_NONMUT[classe]; d++ )
	    if( popul->label_NONMUT[classe][d]==k )
	      {
		contlab1++;
		verif = 1;
		break;
	      }
	  if( verif==0 )
	    break;
	}
      
      if(contlab1==popul->nclasses_NONMUT) popul->fix_inst++;
    }
  
  //  cout << t << "\t" << popul->nfix_simult[popul->fix_simult] << endl;

  if( popul->fix_inst>popul->fix_inst_ant )
    {
      popul->tprint=1;
      popul->fix_simult++;
      popul->nfix_simult[popul->fix_simult] = popul->fix_inst-popul->fix_inst_ant;
      popul->sum_nfix_simult[popul->fix_simult] += popul->fix_inst-popul->fix_inst_ant;
      popul->terms_nfix_simult[popul->fix_simult]++;
      popul->fix_inst_ant = popul->fix_inst;

      sprintf(arq1,"MULTIPLE-N%d-Unon%g-ntraits%d-mtraits%d-var%g-f%g.dat",popul->N,popul->Unon,popul->ntraits,popul->ktraits,popul->var,popul->f_init);
        //sprintf(arq1,"MULTIPLE-N%d-Unon%g-ntraits%d-mtraits%d-var%g-f%g-REPEAT%d.dat",popul->N,popul->Unon,popul->ntraits,popul->ktraits,popul->var,popul->f_init, sim_repeat);

      ptt1 = fopen(arq1,"a");
      //fprintf(ptt1,"%d  \n",popul->nfix_simult[popul->fix_simult]);
        fprintf(ptt1,"[Simulation_%d],%d,%d,%g\n",sim_repeat, t, popul->nfix_simult[popul->fix_simult],aver_fitness);

        fclose(ptt1);
    }
  
}
